# Supplementary material for: White spot syndrome virus immediate-early protein (wsv100) antagonizes the NF-κB pathway to inhibit innate immune response in shrimp
Source: PLoS Pathog. 2025 Jun 12;21(6):e1012828. doi: 10.1371/journal.ppat.1012828 (PMC12187017; doi:10.1371/journal.ppat.1012828)
Supplement: S3 Table — (XLSX) [file ppat.1012828.s008.xlsx]

## Sheet: Fig 1A
		wsv100		IE1
	4	1.00383	0.109546	1.01966	0.241329
	8	2.57472	0.319447	1.39853	0.3279
	12	20.113	0.213304	21.4887	2.87876
	24	28.0524	0.297505	10552.6	1089.44
	36	552.005	94.8346	31793.8	2600.63
	48	3143.48	174.244	29890.1	1147.51
	72	24210.8	194.224	256924	11604

## Sheet: Fig 1B
		wsv100		IE1
	4	1.01391	0.197028	1.00751	0.146173
	8	44.8909	7.626	37.5204	2.88917
	12	1756.8	183.547	2120.35	379.688
	24	29875.9	3446.18	26346.1	1665.8
	36	64761.9	7229.58	22177.8	408.509
	48	58602.9	3838.15	29062.6	604.307
	72	59951.3	3334.84	25544.1	976.663

## Sheet: Fig 1e
	Hour Post WSSV Infection (h)
	0	12	24
	0	18.4232	72.7064
	0	34.4682	59.5012
	0	27.0405	53.0202

## Sheet: Fig 2A
			24		48
		dsGFP+WSSV	1.00278	0.089725	1.00294	0.093475
		dswsv100+WSSV	0.619502	0.069046	0.304844	0.023551

## Sheet: Fig 2B
		24		48
	dsGFP+WSSV	1.00015	0.021108	1.00013	0.019895
	dswsv100+WSSV	0.470442	0.061742	0.455318	0.079605

## Sheet: Fig 2C
		24		48		72
	dsGFP+WSSV	6388750	327956	86250000	1.77478e+07	779125000	151315600
	dswsv100+WSSV	658625	373109	39100000	6.35228e+06	206500000	2.43076e+07

## Sheet: Fig 2D
		24		48		72
	dsGPF+WSSV	23600000	223000	255000000	22100000	1370000000	71500000
	dswsv100+WSSV	5260000	447000	76200000	11900000	158000000	9060000

## Sheet: Fig 2E
		Hemocyte		Gill
	dsGFP+WSSV	1.00186	0.075756	1.00185	0.075053
	dswsv100+WSSV	0.166412	0.019031	0.115801	0.027215

## Sheet: Fig 2f
		Hemocyte			Gill
	dsGFP+WSSV	2.713	2.75887	2.71157	1.25727	1.31513	1.28249
	dswsv100+WSSV	1	0.94497	1.05358	1	0.946051	0.933414

## Sheet: Fig 2G
		dsGFP+WSSV	PBS+WSSV	dswsv100+WSSV	dsGFP+PBS
	40	1
	40	1
	52	1
	60	1
	60	1
	68	1
	76	1
	76	1
	76	1
	92	1
	92	1
	100	1
	100	1
	100	1
	108	1
	124	1
	124	1
	132	1
	140	1
	148	1
	148	1
	156	1
	156	1
	164	1
	164	1
	164	1
	164	1
	172	1
	172	1
	72	1
	52		1
	56		1
	64		1
	72		1
	76		1
	84		1
	88		1
	92		1
	96		1
	100		1
	100		1
	108		1
	108		1
	116		1
	116		1
	124		1
	124		1
	132		1
	132		1
	140		1
	140		1
	140		1
	148		1
	156		1
	156		1
	164		1
	172		1
	180		1
	188		1
	196		1
	52			1
	56			1
	56			1
	60			1
	76			1
	100			1
	108			1
	116			1
	124			1
	124			1
	132			1
	132			1
	140			1
	140			1
	148			1
	148			1
	156			1
	156			1
	164			1
	164			1
	172			1
	172			1
	196			0
	196			0
	196			0
	196			0
	196			0
	196			0
	196			0
	196			0
	196				0
	196				0
	196				0
	196				0
	196				0
	196				0
	196				0
	196				0
	196				0
	196				0
	196				0
	196				0
	196				0
	196				0
	196				0
	196				0
	196				0
	196				0
	196				0
	196				0
	196				0
	196				0
	196				0
	196				0
	196				0
	196				0
	196				0
	196				0
	196				0
	196				0

[truncated: 15 more sheets: Fig 3C, Fig 3D, Fig 3e, Fig 3f, Fig 4e, Fig 6a, Fig 6b, Fig6c, Fig 6D, Fig 6E, Fig 6F, Fig 7F, Fig 7I, Fig 7J, Fig S3f]
